# Supplementary material for: Porin A and α/β-hydrolase are necessary and sufficient for hemolysis induced by Bartonella bacilliformis
Source: Nat Commun. 2025 Nov 28;16:10809. doi: 10.1038/s41467-025-66781-x (PMC12669792; doi:10.1038/s41467-025-66781-x)
Supplement: Supplementary file 3 — Source data file [file 41467_2025_66781_MOESM3_ESM.xlsx]

## Sheet: Figure 1
Figure 1 raw data									Figure 1B									Figure 1B
Figure 1A									photograph: hemolysis assay performed in 96 well plate after incubation at 20 h at 37°C									Statistics
																		Graphpad Prism : one-way anove with Dunnett's multiple comparison test
																		ANOVA summary			Brown-Forsythe test				Bartlett's test
																		F	307		F (DFn, DFd)	2,18 (7, 24)			Bartlett's statistic (corrected)	35
																		P value	<0,001		P value	0.07			P value	<0,001
																		P value summary	***		P value summary	ns			P value summary	***
																		Significant diff. among means (P < 0.05)?	Yes		Are SDs significantly different (P < 0.05)?	No			Are SDs significantly different (P < 0.05)?	Yes
																		R square	0.989
																		ANOVA table	SS	DF	MS	F (DFn, DFd)	P value
																		Treatment (between columns)	0.0969	7	0.0138	F (7, 24) = 307	P<0,001
																		Residual (within columns)	0.00108	24	4.5e-05
																		Total	0.098	31
																		Data summary
																		Number of treatments (columns)	8
																		Number of values (total)	32
																		Number of families	1
																		Number of comparisons per family	7
																		Alpha	0.05
																		Dunnett's multiple comparisons test
									Spectrophotometer data									Compared	Mean Diff,	95,00% CI of diff,	Significant?	Summary	Adjusted P Value	A-?
									Programm: Tecan i-control									0.9% NaCl vs. MOI 0.1	-0.00198	-0,0153 to 0,0114	No	ns	>0,99	B	MOI 0,1
									Gerät: infinite 200Pro									0.9% NaCl vs. MOI 1	-0.0195	-0,0328 to -0,00612	Yes	**	0.002	C	MOI 1
									Tecan i-control , 2.0.10.0									0.9% NaCl vs. MOI 2	-0.0411	-0,0544 to -0,0277	Yes	***	<0,001	D	MOI 2
									Seriennummer: 1307001050									0.9% NaCl vs. MOI 4	-0.0715	-0,0849 to -0,0581	Yes	***	<0,001	E	MOI 4
									Firmware: V_3.37_07/12_Infinite									0.9% NaCl vs. MOI 8	-0.112	-0,125 to -0,0982	Yes	***	<0,001	F	MOI 8
									Platte		Greiner 96 Flat Bottom Transparent Polystyrene							0.9% NaCl vs. MOI 10	-0.124	-0,137 to -0,111	Yes	***	<0,001	G	MOI 10
									Modus		Absorption							0.9% NaCl vs. Triton X-100	-0.153	-0,166 to -0,139	Yes	***	<0,001	H	Triton X-100
									Messwellenlänge		541	nm
									Bandbreite		9	nm						Test details	Mean 1	Mean 2	Mean Diff,	SE of diff,	n1	n2	q	DF
									Anzahl der Blitze		25							0.9% NaCl vs. MOI 0.1	0.0513	0.0533	-0.00198	0.00474	4	4	0.416	24
									Ruhezeit		0	ms						0.9% NaCl vs. MOI 1	0.0513	0.0708	-0.0195	0.00474	4	4	4.11	24
																		0.9% NaCl vs. MOI 2	0.0513	0.0924	-0.0411	0.00474	4	4	8.65	24
									absorbance data									0.9% NaCl vs. MOI 4	0.0513	0.123	-0.0715	0.00474	4	4	15.1	24
																		0.9% NaCl vs. MOI 8	0.0513	0.163	-0.112	0.00474	4	4	23.5	24
										0.9% NaCl	MOI 0.1	MOI 1	MOI 2	MOI 4	MOI 8	MOI 10	Triton X-100	0.9% NaCl vs. MOI 10	0.0513	0.175	-0.124	0.00474	4	4	26.2	24
										0.0516	0.0534	0.0713	0.0932	0.1398	0.1542	0.1761	0.2125	0.9% NaCl vs. Triton X-100	0.0513	0.204	-0.153	0.00474	4	4	32.2	24
										0.052	0.0534	0.0695	0.0971	0.1242	0.1672	0.1806	0.2019
										0.0503	0.0528	0.0703	0.092	0.1125	0.1618	0.1846	0.1995
										0.0514	0.0536	0.0721	0.0872	0.1148	0.1683	0.1604	0.2018
									Mean	0.05133	0.0533	0.0708	0.09238	0.1228	0.1629	0.1754	0.2039
									Std. Deviation	0.0007274	0.0003464	0.001137	0.00408	0.0124	0.006443	0.0106	0.005823

## Sheet: Figure 2 
Figure 2A									Figure 2 A									Figure 2B									Figure 2B
Spectrophotometer data									Tukey's multiple comparisons test									Spectrophotometer data									Tukey's multiple comparisons test
Programm: Tecan i-control										Mean Diff,	95,00% CI of diff,	Significant?	Summary	Adjusted P Value				Programm: Tecan i-control										Mean Diff,	95,00% CI of diff,	Significant?	Summary	Adjusted P Value
Gerät: infinite 200Pro									no treatment vs. 65°C	0.05323	0,03523 to 0,07122	Yes	***	<,001	A-B			Gerät: infinite 200Pro									RBC on filter vs. bacteria on filter	0.005	-0,01815 to 0,02815	No	ns	0.949	A-B
Tecan i-control , 2.0.10.0									no treatment vs. 95°C	0.0873	0,06930 to 0,1053	Yes	***	<,001	A-C			Tecan i-control , 2.0.10.0									RBC on filter vs. contact	-0.1041	-0,1272 to -0,08092	Yes	***	<,001	A-C
Seriennummer: 1307001050									no treatment vs. sonicated	0.0194	0,001404 to 0,03740	Yes	*	0.03	A-D			Seriennummer: 1307001050									RBC on filter vs. Triton X-100	-0.1732	-0,1963 to -0,1500	Yes	***	<,001	A-D
Firmware: V_3.37_07/12_Infinite									no treatment vs. Triton X-100	-0.01948	-0,03747 to -0,001479	Yes	*	0.03	A-E			Firmware: V_3.37_07/12_Infinite									RBC on filter vs. 0.9% NaCl	0.004933	-0,01822 to 0,02808	No	ns	0.952	A-E
Platte		Greiner 96 Flat Bottom Transparent Polystyrene							no treatment vs. 0.9% NaCl	0.07908	0,06108 to 0,09707	Yes	***	<,001	A-F			Platte		Greiner 96 Flat Bottom Transparent Polystyrene							bacteria on filter vs. contact	-0.1091	-0,1322 to -0,08592	Yes	***	<,001	B-C
Modus		Absorption							65°C vs. 95°C	0.03408	0,01608 to 0,05207	Yes	***	<,001	B-C			Modus		Absorption							bacteria on filter vs. Triton X-100	-0.1782	-0,2013 to -0,1550	Yes	***	<,001	B-D
Messwellenlänge		541	nm						65°C vs. sonicated	-0.03383	-0,05182 to -0,01583	Yes	***	<,001	B-D			Messwellenlänge		541	nm						bacteria on filter vs. 0.9% NaCl	-6.667e-05	-0,02322 to 0,02308	No	ns	>,999	B-E
Bandbreite		9	nm						65°C vs. Triton X-100	-0.0727	-0,09070 to -0,05470	Yes	***	<,001	B-E			Bandbreite		9	nm						contact vs. Triton X-100	-0.0691	-0,09225 to -0,04595	Yes	***	<,001	C-D
Anzahl der Blitze		25							65°C vs. 0.9% NaCl	0.02585	0,007854 to 0,04385	Yes	**	0.003	B-F			Anzahl der Blitze		25							contact vs. 0.9% NaCl	0.109	0,08585 to 0,1322	Yes	***	<,001	C-E
Ruhezeit		0	ms						95°C vs. sonicated	-0.0679	-0,08590 to -0,04990	Yes	***	<,001	C-D			Ruhezeit		0	ms						Triton X-100 vs. 0.9% NaCl	0.1781	0,1549 to 0,2013	Yes	***	<,001	D-E
									95°C vs. Triton X-100	-0.1068	-0,1248 to -0,08878	Yes	***	<,001	C-E
absorbance data									95°C vs. 0.9% NaCl	-0.008225	-0,02622 to 0,009771	No	ns	0.696	C-F			absorbance data									Test details	Mean 1	Mean 2	Mean Diff,	SE of diff,	n1	n2	q	DF
									sonicated vs. Triton X-100	-0.03888	-0,05687 to -0,02088	Yes	***	<,001	D-E												RBC on filter vs. bacteria on filter	0.0581	0.0531	0.005	0.007034	3	3	1.005	10
	no treatment	65°C	95°C	sonicated	Triton X-100	0.9% NaCl			sonicated vs. 0.9% NaCl	0.05968	0,04168 to 0,07767	Yes	***	<,001	D-F				RBC on filter	bacteria on filter	contact	Triton X-100	0.9% NaCl				RBC on filter vs. contact	0.0581	0.1622	-0.1041	0.007034	3	3	20.92	10
	0.1235	0.0797	0.0463	0.1329	0.1507	0.069			Triton X-100 vs. 0.9% NaCl	0.09855	0,08055 to 0,1165	Yes	***	<,001	E-F				0.0643	0.0573	0.1632	0.2135	0.0542				RBC on filter vs. Triton X-100	0.0581	0.2313	-0.1732	0.007034	3	3	34.81	10
	0.1374	0.0828	0.0448	0.1142	0.1528	0.0521													0.0613	0.0523	0.1601	0.2335	0.0543				RBC on filter vs. 0.9% NaCl	0.0581	0.05317	0.004933	0.007034	3	3	0.9918	10
	0.1376	0.0776	0.0441	0.1091	0.1521	0.0463			Test details	Mean 1	Mean 2	Mean Diff,	SE of diff,	n1	n2	q	DF		0.0487	0.0497	0.1632	0.2468	0.051				bacteria on filter vs. contact	0.0531	0.1622	-0.1091	0.007034	3	3	21.93	10
	0.1324	0.0779	0.0465	0.0971	0.1532	0.0472			no treatment vs. 65°C	0.1327	0.0795	0.05323	0.005663	4	4	13.29	18										bacteria on filter vs. Triton X-100	0.0531	0.2313	-0.1782	0.007034	3	3	35.82	10
									no treatment vs. 95°C	0.1327	0.04543	0.0873	0.005663	4	4	21.8	18	Mean	0.0581	0.0531	0.1622	0.2313	0.05317				bacteria on filter vs. 0.9% NaCl	0.0531	0.05317	-6.667e-05	0.007034	3	3	0.0134	10
Mean	0.1327	0.0795	0.04543	0.1133	0.1522	0.05365			no treatment vs. sonicated	0.1327	0.1133	0.0194	0.005663	4	4	4.845	18	SD	0.008278	0.003863	0.00179	0.01676	0.001877				contact vs. Triton X-100	0.1622	0.2313	-0.0691	0.007034	3	3	13.89	10
SD	0.006604	0.002387	0.001164	0.01489	0.001098	0.01055			no treatment vs. Triton X-100	0.1327	0.1522	-0.01948	0.005663	4	4	4.864	18										contact vs. 0.9% NaCl	0.1622	0.05317	0.109	0.007034	3	3	21.91	10
									no treatment vs. 0.9% NaCl	0.1327	0.05365	0.07908	0.005663	4	4	19.75	18										Triton X-100 vs. 0.9% NaCl	0.2313	0.05317	0.1781	0.007034	3	3	35.81	10
									65°C vs. 95°C	0.0795	0.04543	0.03408	0.005663	4	4	8.51	18
Statistical Analysis									65°C vs. sonicated	0.0795	0.1133	-0.03383	0.005663	4	4	8.448	18
									65°C vs. Triton X-100	0.0795	0.1522	-0.0727	0.005663	4	4	18.16	18	Statistical Analysis
Ordenary One-Way Anova				Brown-Forsythe test			Bartlett's test		65°C vs. 0.9% NaCl	0.0795	0.05365	0.02585	0.005663	4	4	6.456	18	ANOVA summary			Brown-Forsythe test
Data sets analyzed	A-F			F (DFn, DFd)	1,945 (5, 18)		Bartlett's statistic (corrected)	23.49	95°C vs. sonicated	0.04543	0.1133	-0.0679	0.005663	4	4	16.96	18	F	268.5		F (DFn, DFd)	1,668 (4, 10)
ANOVA summary				P value	0.137		P value	<,001	95°C vs. Triton X-100	0.04543	0.1522	-0.1068	0.005663	4	4	26.67	18	P value	<,001		P value	0.233
F	117.6			P value summary	ns		P value summary	***	95°C vs. 0.9% NaCl	0.04543	0.05365	-0.008225	0.005663	4	4	2.054	18	P value summary	***		P value summary	ns
P value	<,001			Are SDs significantly different (P < 0.05)?	No		Are SDs significantly different (P < 0.05)?	Yes	sonicated vs. Triton X-100	0.1133	0.1522	-0.03888	0.005663	4	4	9.709	18	Significant diff. among means (P < 0.05)?	Yes		Are SDs significantly different (P < 0.05)?	No
P value summary	***								sonicated vs. 0.9% NaCl	0.1133	0.05365	0.05968	0.005663	4	4	14.9	18	R square	0.9908
Significant diff. among means (P < 0.05)?	Yes								Triton X-100 vs. 0.9% NaCl	0.1522	0.05365	0.09855	0.005663	4	4	24.61	18
R square	0.9703																	ANOVA table	SS	DF	MS	F (DFn, DFd)	P value
																		Treatment (between columns)	0.07973	4	0.01993	F (4, 10) = 268,5	P<,001
ANOVA table	SS	DF	MS	F (DFn, DFd)	P value													Residual (within columns)	0.0007423	10	7.423e-05
Treatment (between columns)	0.03772	5	0.007545	F (5, 18) = 117,6	P<,001													Total	0.08047	14
Residual (within columns)	0.001154	18	6.413e-05
Total	0.03888	23																Data summary
																		Number of treatments (columns)	5
Data summary																		Number of values (total)	15
Number of treatments (columns)	6																	Number of families	1
Number of values (total)	24																	Number of comparisons per family	10
																		Alpha	0.05

## Sheet: Figure 3 
Figure 3
Uncropped photographs of Figure 3
Hemolysis Screening Plate
Tn5::porA					Tn5::hyd

## Sheet: Figure 4
Figure 4A									Figure 4A									Figure 4B									Figure 4C									Figure 4C									Figure 4C
																											Spectrophotometer data									Statistical analysis									Tukey's multiple comparisons test
																											Programm: Tecan i-control																			Mean Diff,	95,00% CI of diff,	Significant?	Summary
																											Gerät: infinite 200Pro									ANOVA summary			Brown-Forsythe test			Bartlett's test			wildtype vs. ΔporA	0.0566	0,05143 to 0,06177	Yes	***
																											Tecan i-control , 2.0.10.0									F	687.1		F (DFn, DFd)	0,6586 (8, 27)		Bartlett's statistic (corrected)	23.94		wildtype vs. ΔporA-porA+	5e-05	-0,005123 to 0,005223	No	ns
																											Seriennummer: 1307001050									P value	<0,001		P value	0.72		P value	0.002		wildtype vs. Δhyd	0.05545	0,05028 to 0,06062	Yes	***
																											Firmware: V_3.37_07/12_Infinite									P value summary	***		P value summary	ns		P value summary	**		wildtype vs. Δhyd-hyd+	0.00815	0,002977 to 0,01332	Yes	***
																											Platte		Greiner 96 Flat Bottom Transparent Polystyrene							Significant diff. among means (P < 0.05)?	Yes		Are SDs significantly different (P < 0.05)?	No		Are SDs significantly different (P < 0.05)?	Yes		wildtype vs. ΔporAΔhyd	0.05858	0,05340 to 0,06375	Yes	***
																											Modus		Absorption							R square	0.9951								wildtype vs. ΔporA-porA+Δhyd	0.05958	0,05440 to 0,06475	Yes	***
																											Messwellenlänge		541	nm															wildtype vs. ΔporAΔhyd-hyd+	0.05883	0,05365 to 0,06400	Yes	***
																											Bandbreite		9	nm															wildtype vs. ΔporA-porA+Δhyd-hyd+	0.00805	0,002877 to 0,01322	Yes	***
																											Anzahl der Blitze		25							ANOVA table	SS	DF	MS	F (DFn, DFd)	P value				ΔporA vs. ΔporA-porA+	-0.05655	-0,06172 to -0,05138	Yes	***
																											Ruhezeit		0	ms						Treatment (between columns)	0.02598	8	0.003248	F (8, 27) = 687,1	P<0,001				ΔporA vs. Δhyd	-0.00115	-0,006323 to 0,004023	No	ns
																																				Residual (within columns)	0.0001276	27	4.727e-06						ΔporA vs. Δhyd-hyd+	-0.04845	-0,05362 to -0,04328	Yes	***
Lanes:	1	DNA ladder	7	ΔporAΔhyd					Lanes:	1	DNA ladder	7	ΔporAΔhyd															absorbance data								Total	0.02611	35							ΔporA vs. ΔporAΔhyd	0.001975	-0,003198 to 0,007148	No	ns
	2	wildtype	8	ΔporA-porA+Δhyd						2	wildtype	8	ΔporA-porA+Δhyd															wildtype	ΔporA	ΔporA-porA+	Δhyd	Δhyd-hyd+													ΔporA vs. ΔporA-porA+Δhyd	0.002975	-0,002198 to 0,008148	No	ns
	3	ΔporA	9	ΔporAΔhyd-hyd+						3	ΔporA	9	ΔporAΔhyd-hyd+															0.1117	0.0525	0.1105	0.0536	0.1027				Data summary									ΔporA vs. ΔporAΔhyd-hyd+	0.002225	-0,002948 to 0,007398	No	ns
	4	ΔporA-porA+	10	ΔporA-porA+Δhyd-hyd+						4	ΔporA-porA+	10	ΔporA-porA+Δhyd-hyd+															0.1065	0.0532	0.1085	0.0539	0.0998				Number of treatments (columns)	9								ΔporA vs. ΔporA-porA+Δhyd-hyd+	-0.04855	-0,05372 to -0,04338	Yes	***
	5	Δhyd	11	Tn5::porA						5	Δhyd	11	Tn5::porA															0.1096	0.0529	0.1099	0.0553	0.1026				Number of values (total)	36								ΔporA-porA+ vs. Δhyd	0.0554	0,05023 to 0,06057	Yes	***
	6	Δhyd-hyd+	12	Tn5::hyd						6	Δhyd-hyd+	12	Tn5::hyd															0.1098	0.0526	0.1085	0.053	0.0999													ΔporA-porA+ vs. Δhyd-hyd+	0.0081	0,002927 to 0,01327	Yes	***
			13	DNA ladder								13	DNA ladder					Lanes:	1	wildtype		6	ΔporAΔhyd																						ΔporA-porA+ vs. ΔporAΔhyd	0.05853	0,05335 to 0,06370	Yes	***
																			2	ΔporA		7	ΔporA-porA+Δhyd				Mean	0.1094	0.0528	0.1094	0.05395	0.1013													ΔporA-porA+ vs. ΔporA-porA+Δhyd	0.05953	0,05435 to 0,06470	Yes	***
																			3	ΔporA-porA+		8	ΔporAΔhyd-hyd+				SD	0.002153	0.0003162	0.001012	0.0009747	0.001618													ΔporA-porA+ vs. ΔporAΔhyd-hyd+	0.05878	0,05360 to 0,06395	Yes	***
									Figure 4B										4	Δhyd		9	ΔporA-porA+Δhyd-hyd+																						ΔporA-porA+ vs. ΔporA-porA+Δhyd-hyd+	0.008	0,002827 to 0,01317	Yes	***
																			5	Δhyd-hyd+		10	Tn5::porA					ΔporAΔhyd	ΔporA-porA+Δhyd	ΔporAΔhyd-hyd+	ΔporA-porA+Δhyd-hyd+	triton X-100	0.9% NaCl												Δhyd vs. Δhyd-hyd+	-0.0473	-0,05247 to -0,04213	Yes	***
																						11	Tn5::hyd					0.0526	0.0507	0.0503	0.104	0.1374	0.0562												Δhyd vs. ΔporAΔhyd	0.003125	-0,002048 to 0,008298	No	ns
																												0.0507	0.0513	0.0522	0.0934	0.1348	0.0548												Δhyd vs. ΔporA-porA+Δhyd	0.004125	-0,001048 to 0,009298	No	ns
																												0.0502	0.0491	0.0505	0.1044	0.1334	0.0564												Δhyd vs. ΔporAΔhyd-hyd+	0.003375	-0,001798 to 0,008548	No	ns
																												0.0498	0.0482	0.0493	0.1036	0.1345	0.0543												Δhyd vs. ΔporA-porA+Δhyd-hyd+	-0.0474	-0,05257 to -0,04223	Yes	***
																																													Δhyd-hyd+ vs. ΔporAΔhyd	0.05043	0,04525 to 0,05560	Yes	***
																											Mean	0.05083	0.04983	0.05058	0.1014	0.135	0.05543												Δhyd-hyd+ vs. ΔporA-porA+Δhyd	0.05143	0,04625 to 0,05660	Yes	***
																											SD	0.001239	0.001427	0.001204	0.00531	0.001694	0.001034												Δhyd-hyd+ vs. ΔporAΔhyd-hyd+	0.05068	0,04550 to 0,05585	Yes	***
																																													Δhyd-hyd+ vs. ΔporA-porA+Δhyd-hyd+	-0.0001	-0,005273 to 0,005073	No	ns
																																													ΔporAΔhyd vs. ΔporA-porA+Δhyd	0.001	-0,004173 to 0,006173	No	ns
																																													ΔporAΔhyd vs. ΔporAΔhyd-hyd+	0.00025	-0,004923 to 0,005423	No	ns
																																													ΔporAΔhyd vs. ΔporA-porA+Δhyd-hyd+	-0.05053	-0,05570 to -0,04535	Yes	***
Lanes:	1	DNA ladder	7	ΔporAΔhyd																																									ΔporA-porA+Δhyd vs. ΔporAΔhyd-hyd+	-0.00075	-0,005923 to 0,004423	No	ns
	2	wildtype	8	ΔporA-porA+Δhyd																																									ΔporA-porA+Δhyd vs. ΔporA-porA+Δhyd-hyd+	-0.05153	-0,05670 to -0,04635	Yes	***
	3	ΔporA	9	ΔporAΔhyd-hyd+																																									ΔporAΔhyd-hyd+ vs. ΔporA-porA+Δhyd-hyd+	-0.05078	-0,05595 to -0,04560	Yes	***
	4	ΔporA-porA+	10	ΔporA-porA+Δhyd-hyd+
	5	Δhyd	11	Tn5::porA
	6	Δhyd-hyd+	12	Tn5::hyd					Lanes:	1	wildtype		6	ΔporAΔhyd
			13	DNA ladder						2	ΔporA		7	ΔporA-porA+Δhyd
										3	ΔporA-porA+		8	ΔporAΔhyd-hyd+
										4	Δhyd		9	ΔporA-porA+Δhyd-hyd+
										5	Δhyd-hyd+		10	Tn5::porA
													11	Tn5::hyd
[truncated: 11 more columns]

## Sheet: Figure 5
Original Image CLINKER Porin A									Original Image CLINKER alpha/beta-hydrolase

## Sheet: Figure 7 
Figure 7A									Figure 7B									Figure 7B
									Spectrophotometer data									Statistical analysis
									Programm: Tecan i-control									ANOVA summary
									Gerät: infinite 200Pro									F	126.7
									Tecan i-control , 2.0.10.0									P value	<,001
					Lanes				Seriennummer: 1307001050									P value summary	***
					1	Protein standard			Firmware: V_3.37_07/12_Infinite									Significant diff. among means (P < 0.05)?	Yes
					2	Δhyd/hyd+			Platte		Greiner 96 Flat Bottom Transparent Polystyrene							R square	0.9724
					3	Δhyd			Modus		Absorption
					4	S205→A			Messwellenlänge		541	nm						Brown-Forsythe test			Bartlett's test
					5	D267→N			Bandbreite		9	nm						F (DFn, DFd)	17,93 (5, 18)		Bartlett's statistic (corrected)	67.96
					6	H310→A			Anzahl der Blitze		25							P value	<,001		P value	<,001
					7	triple			Ruhezeit		0	ms						P value summary	***		P value summary	***
					8	Protein standard												Are SDs significantly different (P < 0.05)?	Yes		Are SDs significantly different (P < 0.05)?	Yes
									absorbance data
										Δhyd/hyd+	Δhyd	S205→A	D267→N	H310→A	triple	0.9% NaCl		ANOVA table	SS	DF	MS	F (DFn, DFd)
										0.5187	0.0472	0.0643	0.0513	0.0504	0.051	0.0473		Treatment (between columns)	0.6286	5	0.1257	F (5, 18) = 126,7	P value
										0.4381	0.0479	0.0497	0.049	0.0543	0.0496	0.0483		Residual (within columns)	0.01785	18	0.0009919		P<,001
										0.4081	0.0486	0.0499	0.0506	0.0522	0.05	0.0488		Total	0.6464	23
										0.5768	0.0522	0.0517	0.0494	0.0521	0.0526	0.0478
																		Data summary
									Mean	0.4854	0.04898	0.0539	0.05008	0.05225	0.0508	0.04805		Number of treatments (columns)	6
									SD	0.07676	0.002225	0.006991	0.001063	0.001597	0.001337	0.0006455		Number of values (total)	24
																		Multiple Comparison
																		Number of families	1
																		Number of comparisons per family	5
																		Alpha	0.05
																		Dunnett's multiple comparisons test
																			Mean Diff,	95,00% CI of diff,	Significant?	Summary	Adjusted P Value	B-?
																		Δhyd vs. Δhyd/hyd+	-0.4365	-0,4979 to -0,3750	Yes	***	<,001	A	Δhyd/hyd+
																		Δhyd vs. S205→A	-0.004925	-0,06642 to 0,05657	No	ns	>,999	C	S205→A
																		Δhyd vs. D267→N	-0.0011	-0,06260 to 0,06040	No	ns	>,999	D	D267→N
																		Δhyd vs. H310→A	-0.003275	-0,06477 to 0,05822	No	ns	>,999	E	H310→A
																		Δhyd vs. triple	-0.001825	-0,06332 to 0,05967	No	ns	>,999	F	triple
																		Test details	Mean 1	Mean 2	Mean Diff,	SE of diff,	n1	n2	q	DF
																		Δhyd vs. Δhyd/hyd+	0.04898	0.4854	-0.4365	0.02227	4	4	19.6	18
																		Δhyd vs. S205→A	0.04898	0.0539	-0.004925	0.02227	4	4	0.2212	18
																		Δhyd vs. D267→N	0.04898	0.05008	-0.0011	0.02227	4	4	0.0494	18
																		Δhyd vs. H310→A	0.04898	0.05225	-0.003275	0.02227	4	4	0.1471	18
																		Δhyd vs. triple	0.04898	0.0508	-0.001825	0.02227	4	4	0.08195	18

## Sheet: Figure 8 
Spectrophotometer data									Statistical analysis
Programm: Tecan i-control									ANOVA summary			Brown-Forsythe test			Bartlett's test			Test details
Gerät: infinite 200Pro									F	761.5		F (DFn, DFd)	4,407 (7, 24)		Bartlett's statistic (corrected)	26.14			Mean 1	Mean 2	Mean Diff,	SE of diff,	n1	n2	q	DF
Tecan i-control , 2.0.10.0									P value	<0,001		P value	0.003		P value	<0,001		0 µM WT vs. 1 µM WT	0.1474	0.1492	-0.001775	0.00228	4	4	1.101	24
Seriennummer: 1307001050									P value summary	***		P value summary	**		P value summary	***		0 µM WT vs. 10 µM WT	0.1474	0.13	0.01743	0.00228	4	4	10.81	24
Firmware: V_3.37_07/12_Infinite									Significant diff. among means (P < 0.05)?	Yes		Are SDs significantly different (P < 0.05)?	Yes		Are SDs significantly different (P < 0.05)?	Yes		0 µM WT vs. 25 µM WT	0.1474	0.08515	0.06228	0.00228	4	4	38.62	24
Platte		Greiner 96 Flat Bottom Transparent Polystyrene							R square	0.9955								0 µM WT vs. 0 µM Δhyd	0.1474	0.05115	0.09628	0.00228	4	4	59.71	24
Modus		Absorption																0 µM WT vs. 1 µM Δhyd	0.1474	0.05175	0.09568	0.00228	4	4	59.34	24
Messwellenlänge		541	nm						ANOVA table	SS	DF	MS	F (DFn, DFd)	P value				0 µM WT vs. 10 µM Δhyd	0.1474	0.04848	0.09895	0.00228	4	4	61.37	24
Bandbreite		9	nm						Treatment (between columns)	0.05543	7	0.007919	F (7, 24) = 761,5	P<0,001				0 µM WT vs. 25 µM Δhyd	0.1474	0.0628	0.08463	0.00228	4	4	52.48	24
Anzahl der Blitze		25							Residual (within columns)	0.0002496	24	1.04e-05						1 µM WT vs. 10 µM WT	0.1492	0.13	0.0192	0.00228	4	4	11.91	24
Ruhezeit		0	ms						Total	0.05568	31							1 µM WT vs. 25 µM WT	0.1492	0.08515	0.06405	0.00228	4	4	39.72	24
																		1 µM WT vs. 0 µM Δhyd	0.1492	0.05115	0.09805	0.00228	4	4	60.81	24
absorbance data									Data summary									1 µM WT vs. 1 µM Δhyd	0.1492	0.05175	0.09745	0.00228	4	4	60.44	24
wildtype	0 µM WT	1 µM WT	10 µM WT	25 µM WT					Number of treatments (columns)	8								1 µM WT vs. 10 µM Δhyd	0.1492	0.04848	0.1007	0.00228	4	4	62.47	24
	0.1527	0.1525	0.1296	0.0874					Number of values (total)	32								1 µM WT vs. 25 µM Δhyd	0.1492	0.0628	0.0864	0.00228	4	4	53.58	24
	0.153	0.1494	0.1286	0.0871														10 µM WT vs. 25 µM WT	0.13	0.08515	0.04485	0.00228	4	4	27.82	24
	0.1443	0.1469	0.13	0.0855					Tukey's multiple comparisons test									10 µM WT vs. 0 µM Δhyd	0.13	0.05115	0.07885	0.00228	4	4	48.9	24
	0.1397	0.148	0.1318	0.0806						Mean Diff,	95,00% CI of diff,	Significant?	Summary	Adjusted P Value				10 µM WT vs. 1 µM Δhyd	0.13	0.05175	0.07825	0.00228	4	4	48.53	24
									0 µM WT vs. 1 µM WT	-0.001775	-0,009327 to 0,005777	No	ns	>0,99	A-B			10 µM WT vs. 10 µM Δhyd	0.13	0.04848	0.08153	0.00228	4	4	50.56	24
Mean	0.1474	0.1492	0.13	0.08515					0 µM WT vs. 10 µM WT	0.01743	0,009873 to 0,02498	Yes	***	<0,001	A-C			10 µM WT vs. 25 µM Δhyd	0.13	0.0628	0.0672	0.00228	4	4	41.68	24
SD	0.006541	0.002426	0.001337	0.003146					0 µM WT vs. 25 µM WT	0.06228	0,05472 to 0,06983	Yes	***	<0,001	A-D			25 µM WT vs. 0 µM Δhyd	0.08515	0.05115	0.034	0.00228	4	4	21.09	24
									0 µM WT vs. 0 µM Δhyd	0.09628	0,08872 to 0,1038	Yes	***	<0,001	A-E			25 µM WT vs. 1 µM Δhyd	0.08515	0.05175	0.0334	0.00228	4	4	20.71	24
Δhyd	0 µM Δhyd	1 µM Δhyd	10 µM Δhyd	25 µM Δhyd					0 µM WT vs. 1 µM Δhyd	0.09568	0,08812 to 0,1032	Yes	***	<0,001	A-F			25 µM WT vs. 10 µM Δhyd	0.08515	0.04848	0.03668	0.00228	4	4	22.75	24
	0.0523	0.0527	0.049	0.0569					0 µM WT vs. 10 µM Δhyd	0.09895	0,09140 to 0,1065	Yes	***	<0,001	A-G			25 µM WT vs. 25 µM Δhyd	0.08515	0.0628	0.02235	0.00228	4	4	13.86	24
	0.0504	0.0511	0.0485	0.0623					0 µM WT vs. 25 µM Δhyd	0.08463	0,07707 to 0,09218	Yes	***	<0,001	A-H			0 µM Δhyd vs. 1 µM Δhyd	0.05115	0.05175	-0.0006	0.00228	4	4	0.3721	24
	0.051	0.0514	0.0478	0.0639					1 µM WT vs. 10 µM WT	0.0192	0,01165 to 0,02675	Yes	***	<0,001	B-C			0 µM Δhyd vs. 10 µM Δhyd	0.05115	0.04848	0.002675	0.00228	4	4	1.659	24
	0.0509	0.0518	0.0486	0.0681					1 µM WT vs. 25 µM WT	0.06405	0,05650 to 0,07160	Yes	***	<0,001	B-D			0 µM Δhyd vs. 25 µM Δhyd	0.05115	0.0628	-0.01165	0.00228	4	4	7.225	24
									1 µM WT vs. 0 µM Δhyd	0.09805	0,09050 to 0,1056	Yes	***	<0,001	B-E			1 µM Δhyd vs. 10 µM Δhyd	0.05175	0.04848	0.003275	0.00228	4	4	2.031	24
Mean	0.05115	0.05175	0.04848	0.0628					1 µM WT vs. 1 µM Δhyd	0.09745	0,08990 to 0,1050	Yes	***	<0,001	B-F			1 µM Δhyd vs. 25 µM Δhyd	0.05175	0.0628	-0.01105	0.00228	4	4	6.853	24
SD	0.0008103	0.0006952	0.0004992	0.004632					1 µM WT vs. 10 µM Δhyd	0.1007	0,09317 to 0,1083	Yes	***	<0,001	B-G			10 µM Δhyd vs. 25 µM Δhyd	0.04848	0.0628	-0.01433	0.00228	4	4
									1 µM WT vs. 25 µM Δhyd	0.0864	0,07885 to 0,09395	Yes	***	<0,001	B-H
controls	0.9% NaCl	Triton-X-100							10 µM WT vs. 25 µM WT	0.04485	0,03730 to 0,05240	Yes	***	<0,001	C-D
	0.0468	0.1626							10 µM WT vs. 0 µM Δhyd	0.07885	0,07130 to 0,08640	Yes	***	<0,001	C-E
	0.0475	0.1625							10 µM WT vs. 1 µM Δhyd	0.07825	0,07070 to 0,08580	Yes	***	<0,001	C-F
	0.0464	0.1586							10 µM WT vs. 10 µM Δhyd	0.08153	0,07397 to 0,08908	Yes	***	<0,001	C-G
	0.0472	0.1597							10 µM WT vs. 25 µM Δhyd	0.0672	0,05965 to 0,07475	Yes	***	<0,001	C-H
									25 µM WT vs. 0 µM Δhyd	0.034	0,02645 to 0,04155	Yes	***	<0,001	D-E
Mean	0.04698	0.1609							25 µM WT vs. 1 µM Δhyd	0.0334	0,02585 to 0,04095	Yes	***	<0,001	D-F
SD	0.0004787	0.002014							25 µM WT vs. 10 µM Δhyd	0.03668	0,02912 to 0,04423	Yes	***	<0,001	D-G
									25 µM WT vs. 25 µM Δhyd	0.02235	0,01480 to 0,02990	Yes	***	<0,001	D-H
									0 µM Δhyd vs. 1 µM Δhyd	-0.0006	-0,008152 to 0,006952	No	ns	>0,99	E-F
									0 µM Δhyd vs. 10 µM Δhyd	0.002675	-0,004877 to 0,01023	No	ns	0.93	E-G
									0 µM Δhyd vs. 25 µM Δhyd	-0.01165	-0,01920 to -0,004098	Yes	***	<0,001	E-H
									1 µM Δhyd vs. 10 µM Δhyd	0.003275	-0,004277 to 0,01083	No	ns	0.83	F-G
									1 µM Δhyd vs. 25 µM Δhyd	-0.01105	-0,01860 to -0,003498	Yes	**	0.001	F-H
									10 µM Δhyd vs. 25 µM Δhyd	-0.01433	-0,02188 to -0,006773	Yes	***	<0,001	G-H

## Sheet: Suppl. Figure 1
Raw data
Donor 1	0.9% NaCl	MOI 0.1	MOI 1	MOI 2	MOI 4	MOI 8	MOI 10	Triton
LDH mg/l	10	11	15	123	271	318	334	349
freeHb U/l	43	53	61	931	1929	2214	2179	2307
Donor 2	0.9% NaCl	MOI 0.1	MOI 1	MOI 2	MOI 4	MOI 8	MOI 10	Triton
LDH mg/l	9	8	11	125	264	277	276	308
freeHb U/l	37	32	43	1026	1942	1968	1979	1128

## Sheet: Suppl. Figure 2 
Spectrophotometer data									One-Way-Anova
Programm: Tecan i-control									Table Analyzed	Blood Types
Gerät: infinite 200Pro									Data sets analyzed	A-J
Tecan i-control , 2.0.10.0
Seriennummer: 1307001050									ANOVA summary
Firmware: V_3.37_07/12_Infinite									F	5.853
Platte		Greiner 96 Flat Bottom Transparent Polystyrene							P value	0.011
Modus		Absorption							P value summary	*
Messwellenlänge		541	nm						Significant diff. among means (P < 0.05)?	Yes
Bandbreite		9	nm						R square	0.594
Anzahl der Blitze		25
Ruhezeit		0	ms						Brown-Forsythe test			Bartlett's test
									F (DFn, DFd)	1,710 (3, 12)		Bartlett's statistic (corrected)	7.969
absorbance data									P value	0.218		P value	0.047
A	KC583	Triton X-100	0.9% NaCl		B	KC583	Triton X-100	0.9% NaCl	P value summary	ns		P value summary	*
	0.0871	0.1623	0.0443			0.086	0.1992	0.0439	Are SDs significantly different (P < 0.05)?	No		Are SDs significantly different (P < 0.05)?	Yes
	0.0855	0.1594	0.0443			0.0835	0.189	0.0448
	0.0822	0.1562	0.045			0.082	0.1944	0.0445	ANOVA table	SS	DF	MS	F (DFn, DFd)	P value
	0.0845	0.1558	0.044			0.0833	0.1924	0.0453	Treatment (between columns)	0.0001946	3	6.486e-05	F (3, 12) = 5,853	P=,011
									Residual (within columns)	0.000133	12	1.108e-05
Mean	0.08483	0.1584	0.0444		Mean	0.0837	0.1938	0.04463	Total	0.0003275	15
SD	0.002052	0.003045	0.0004243		SD	0.001671	0.004263	0.0005852
									Data summary
									Number of treatments (columns)	4
									Number of values (total)	16
AB	KC583	Triton X-100	0.9% NaCl		0	KC583	Triton X-100	0.9% NaCl
	0.0859	0.2332	0.0437			0.0899	0.1565	0.0427
	0.0834	0.2325	0.0439			0.092	0.1567	0.0428	Number of families	1
	0.0829	0.2288	0.0461			0.1005	0.1624	0.0447	Number of comparisons per family	6
	0.0844	0.234	0.0454			0.0865	0.1626	0.0432	Alpha	0.05
Mean	0.08415	0.2321	0.04478		Mean	0.09223	0.1596	0.04335		Tukey's multiple comparisons test	Mean Diff,	95,00% CI of diff,	Significant?	Summary	Adjusted P Value
SD	0.001323	0.0023	0.001164		SD	0.005964	0.003408	0.0009256	A vs. B	KC583 vs. KC583	0.001125	-0,005863 to 0,008113	No	ns	0.963	A-D
									A vs. AB	KC583 vs. KC583	0.000675	-0,006313 to 0,007663	No	ns	0.991	A-G
									A vs. 0	KC583 vs. KC583	-0.0074	-0,01439 to -0,0004119	Yes	*	0.037	A-J
									B vs. AB	KC583 vs. KC583	-0.00045	-0,007438 to 0,006538	No	ns	0.997	D-G
									B vs. 0	KC583 vs. KC583	-0.008525	-0,01551 to -0,001537	Yes	*	0.016	D-J
									AB vs. 0	KC583 vs. KC583	-0.008075	-0,01506 to -0,001087	Yes	*	0.022	G-J
									Test details	Mean 1	Mean 2	Mean Diff,	SE of diff,	n1	n2	q	DF
									KC583 vs. KC583	0.08483	0.0837	0.001125	0.002354	4	4	0.6759	12
									KC583 vs. KC583	0.08483	0.08415	0.000675	0.002354	4	4	0.4056	12
									KC583 vs. KC583	0.08483	0.09223	-0.0074	0.002354	4	4	4.446	12
									KC583 vs. KC583	0.0837	0.08415	-0.00045	0.002354	4	4	0.2704	12
									KC583 vs. KC583	0.0837	0.09223	-0.008525	0.002354	4	4	5.122	12
									KC583 vs. KC583	0.08415	0.09223	-0.008075	0.002354	4	4	4.852	12

## Sheet: Suppl. Figure 4
uncropped agarose gels and western blots

[truncated: 1 more sheets: Suppl. Figure 7]
